# Supplementary material for: ACOD1 deficiency offers protection in a mouse model of diet-induced obesity by maintaining a healthy gut microbiota
Source: Cell Death Dis. 2024 Feb 1;15(2):105. doi: 10.1038/s41419-024-06483-2 (PMC10834593; doi:10.1038/s41419-024-06483-2)
Supplement: Supplementary file 13 — Supplementary Table 1 [file 41419_2024_6483_MOESM13_ESM.xlsx]

## Sheet: Figure 1C,D
	GSE158237
	Subject_ID	BMI	Category	ACOD1 normalized RNA a.u.	Glycemia (basal OGTT)	Glycemia (after 2hrs OGTT)	Glycemia (FC)
	1A	24.7	Healthy	-0.03914	96	86	0.895833
	2A	24.9	Healthy	-0.02576	83	95	1.14458
	3A	24.3	Healthy	-0.07273	79	104	1.31646
	5A	24.8	Healthy	-0.03007	80	128	1.6
	6A	24.6	Healthy	-0.03358	87	103	1.18391
	2B	36.8	Obese	-0.00232	159	N.A.	N.A.
	3B	31.4	Obese	0.000388	87	137	1.57471
	4B	30.1	Obese	0.069961	87	N.A.	N.A.
	6B	30.8	Obese	-0.00716	86	89	1.03488
	8B	21.2	Healthy	0.005964	91	91	1
	10B	23.4	Healthy	0.008795	79	70	0.886076
	11C	23.4	Healthy	-0.02726	88	113	1.28409
	12C	24.5	Healthy	0.019313	77	118	1.53247
	14C	22.4	Healthy	-0.01315	89	57	0.640449
	15C	21.7	Healthy	-0.04421	94	147	1.56383
	16C	21.1	Healthy	-0.04864	94	123	1.30851
	17C	30.2	Obese	0.238577	96	145	1.51042
	18C	21.6	Healthy	-0.0335	75	117	1.56
	19C	33.3	Obese	-0.02457	89	132	1.48315
	21C	30.6	Obese	-0.0012	101	108	1.06931
	22C	35.1	Obese	0.025187	98	173	1.76531
	3C2	48.6	Obese	0.08667	100	194	1.94
	4C2	39.5	Obese	-0.000951	202	367	1.81683
	5C2	47.3	Obese	0.062978	90	125	1.38889
	6C2	50.2	Obese	0.04729	120	200	1.66667
	7C2	48.9	Obese	0.07295	80	155	1.9375
	8C2	46.5	Obese	0.109276	135	265	1.96296
	9C2	45.7	Obese	0.055075	100	198	1.98
	10C2	41.5	Obese	-0.01121	107	145	1.35514

## Sheet: Supplementary Figure 1C, D
	GSE130970
	Patient_ID	NAFLD activity score	NAFL category	Steatosis grade	ACOD1 mRNA (TPM)
	GSM3758075	0	low	0	0
	GSM3758076	0	low	0	0
	GSM3758077	0	low	0	0
	GSM3758082	0	low	0	0
	GSM3758039	1	low	0	0
	GSM3758055	1	low	1	0.032844
	GSM3758067	1	low	1	0
	GSM3758073	1	low	0	0
	GSM3758074	1	low	0	0
	GSM3758028	2	mid	0	0.091446
	GSM3758029	2	mid	1	0
	GSM3758044	2	mid	1	0
	GSM3758045	2	mid	1	0
	GSM3758048	2	mid	1	0.095872
	GSM3758053	2	mid	2	0
	GSM3758054	2	mid	1	0.070654
	GSM3758056	2	mid	1	0
	GSM3758064	2	mid	1	0.035558
	GSM3758020	3	mid	2	0.090355
	GSM3758024	3	mid	1	0
	GSM3758025	3	mid	1	0
	GSM3758026	3	mid	1	0.029212
	GSM3758027	3	mid	2	0.031706
	GSM3758032	3	mid	1	0.053403
	GSM3758033	3	mid	1	0.07904
	GSM3758035	3	mid	1	0
	GSM3758037	3	mid	1	0
	GSM3758038	3	mid	2	0.071548
	GSM3758042	3	mid	2	0
	GSM3758043	3	mid	2	0.061762
	GSM3758047	3	mid	1	0.03319
	GSM3758052	3	mid	2	0.043274
	GSM3758061	3	mid	2	0
	GSM3758063	3	mid	2	0
	GSM3758071	3	mid	2	0
	GSM3758081	3	mid	1	0
	GSM3758006	4	mid	1	0.025469
	GSM3758013	4	mid	1	0
	GSM3758014	4	mid	2	0
	GSM3758015	4	mid	1	0
	GSM3758021	4	mid	2	0
	GSM3758023	4	mid	3	0.019095
	GSM3758031	4	mid	1	0
	GSM3758041	4	mid	3	0
	GSM3758046	4	mid	2	0
	GSM3758049	4	mid	1	0
	GSM3758050	4	mid	3	0.03461
	GSM3758057	4	mid	1	0
	GSM3758058	4	mid	1	0.067198
	GSM3758059	4	mid	1	0
	GSM3758062	4	mid	1	0
	GSM3758070	4	mid	2	0
	GSM3758005	5	high	2	0
	GSM3758007	5	high	2	0.020293
	GSM3758008	5	high	2	0.031523
	GSM3758011	5	high	3	0
	GSM3758016	5	high	2	0.063188
	GSM3758017	5	high	2	0
	GSM3758018	5	high	2	0.131849
	GSM3758019	5	high	1	0
	GSM3758022	5	high	2	0
	GSM3758030	5	high	3	0.049915
	GSM3758034	5	high	1	0.019245
	GSM3758036	5	high	2	0.060054
	GSM3758051	5	high	3	0.01821
	GSM3758060	5	high	3	0.092745
	GSM3758065	5	high	2	0.033976
	GSM3758066	5	high	2	0
	GSM3758068	5	high	3	0.08401
	GSM3758080	5	high	2	0
	GSM3758009	6	high	2	0
	GSM3758010	6	high	2	0.017487
	GSM3758012	6	high	3	0.033699
	GSM3758040	6	high	3	0.047766
	GSM3758069	6	high	3	0
	GSM3758072	6	high	3	0.048698
	GSM3758078	6	high	3	0.021466
	GSM3758079	6	high	3	0

## Sheet: Fig. 6G; Supplementary Fig.10B
	GSE158237
	Subject_ID	BMI	Category	Figure	ACOD1 normalized RNA a.u.	TJP1 normalized RNA a.u.	TJP2 normalized RNA a.u.	OCLN normalized RNA a.u.	MYLK normalized RNA a.u.
	1A	24.7	Healthy	Supplementary Fig.10B	-0.03914	0.153325	0.011508	-0.11663	0.16434
	2A	24.9	Healthy	Supplementary Fig.10B	-0.02576	0.140924	0.002343	0.188559	0.184653
	3A	24.3	Healthy	Supplementary Fig.10B	-0.07273	0.735735	0.314164	0.312064	0.60237
	5A	24.8	Healthy	Supplementary Fig.10B	-0.03007	0	0.092588	0	0
	6A	24.6	Healthy	Supplementary Fig.10B	-0.03358	0.279982	0.084777	-0.02173	0.332729
	2B	36.8	Obese	Figure 6G; Supplementary Fig.10B	-0.00232	0.037603	0.081599	0.003631	-0.03118
	3B	31.4	Obese	Figure 6G; Supplementary Fig.10B	0.000388	-0.36885	-0.13784	-0.25242	-0.22074
	4B	30.1	Obese	Figure 6G; Supplementary Fig.10B	0.069961	-0.61962	-0.27191	-0.36761	-0.31455
	6B	30.8	Obese	Figure 6G; Supplementary Fig.10B	-0.00716	-0.05774	-0.10639	0.271915	0.009108
	8B	21.2	Healthy	Supplementary Fig.10B	0.005964	0.230162	0.294198	0.068125	0.113219
	10B	23.4	Healthy	Supplementary Fig.10B	0.008795	0.066177	-0.2918	-0.08405	-0.27274
	11C	23.4	Healthy	Supplementary Fig.10B	-0.02726	0.036312	-0.25987	-0.08646	0.148761
	12C	24.5	Healthy	Supplementary Fig.10B	0.019313	0.207647	0.150494	0.379068	0.28245
	14C	22.4	Healthy	Supplementary Fig.10B	-0.01315	-0.06494	0	-0.30721	-0.18875
	15C	21.7	Healthy	Supplementary Fig.10B	-0.04421	-0.19629	-0.25833	0.093165	-0.06085
	16C	21.1	Healthy	Supplementary Fig.10B	-0.04864	-0.02398	0.245409	0.155235	0.175292
	17C	30.2	Obese	Figure 6G; Supplementary Fig.10B	0.238577	-1.15154	-0.91488	-0.74723	-0.52986
	18C	21.6	Healthy	Supplementary Fig.10B	-0.0335	0.237164	0.127883	0.318077	0.284906
	19C	33.3	Obese	Figure 6G; Supplementary Fig.10B	-0.02457	-0.01103	-0.06087	-0.10798	0.012772
	21C	30.6	Obese	Figure 6G; Supplementary Fig.10B	-0.0012	0.364934	0.249234	0.334884	0.449523
	22C	35.1	Obese	Figure 6G; Supplementary Fig.10B	0.025187	0.095621	0.087698	0.160042	0.241864
	3C2	48.6	Obese	Figure 6G; Supplementary Fig.10B	0.08667	-1.22881	-1.1979	-0.93396	-0.54627
	4C2	39.5	Obese	Figure 6G; Supplementary Fig.10B	-0.000951	-0.75114	-0.54667	-0.68428	-0.31026
	5C2	47.3	Obese	Figure 6G; Supplementary Fig.10B	0.062978	-1.08059	-0.63379	-0.73695	-0.50271
	6C2	50.2	Obese	Figure 6G; Supplementary Fig.10B	0.04729	-0.27847	-0.14371	-0.25459	-0.23944
	7C2	48.9	Obese	Figure 6G; Supplementary Fig.10B	0.07295	-0.75308	-0.75482	-0.57438	-0.3719
	8C2	46.5	Obese	Figure 6G; Supplementary Fig.10B	0.109276	-0.74786	-0.37059	-0.97045	-0.4205
	9C2	45.7	Obese	Figure 6G; Supplementary Fig.10B	0.055075	-0.42773	-0.26138	-0.39656	-0.36509
	10C2	41.5	Obese	Figure 6G; Supplementary Fig.10B	-0.01121	0.443356	0.193841	0.187948	0.247464
