# Supplementary material for: ACOD1 deficiency offers protection in a mouse model of diet-induced obesity by maintaining a healthy gut microbiota
Source: Cell Death Dis. 2024 Feb 1;15(2):105. doi: 10.1038/s41419-024-06483-2 (PMC10834593; doi:10.1038/s41419-024-06483-2)
Supplement: Supplementary file 14 — Supplementary Table 2 [file 41419_2024_6483_MOESM14_ESM.xlsx]

## Sheet: KEGG_upHFDvsND_downKOvsWT
Enrichment FDR	nGenes	Pathway Genes	Fold Enrichment	Pathway	URL	Proteins
1.30568e-09	7	29	50.7299	Fatty acid elongation	http://www.genome.jp/kegg-bin/show_pathway?mmu00062	Acot2	Acot3	Hadh	Elovl5	Acot4	Hadhb	Acot1
8.92625e-11	8	34	49.451	Biosynthesis of unsaturated fatty acids	http://www.genome.jp/kegg-bin/show_pathway?mmu01040	Acox1	Acot2	Acot3	Hsd17b4	Scp2	Elovl5	Acot4	Acot1
1.40402e-11	10	62	33.8978	Fatty acid metabolism	http://www.genome.jp/kegg-bin/show_pathway?mmu01212	Acox1	Acat2	Hsd17b4	Cpt1a	Hadh	Scp2	Acat1	Elovl5	Hadhb	Acadm
1.73881e-09	8	52	32.3333	Fatty acid degradation	http://www.genome.jp/kegg-bin/show_pathway?mmu00071	Aldh3a2	Acox1	Acat2	Cpt1a	Hadh	Acat1	Hadhb	Acadm
2.44838e-09	8	56	30.0238	Valine, leucine and isoleucine degradation	http://www.genome.jp/kegg-bin/show_pathway?mmu00280	Aldh3a2	Acat2	Hmgcs2	Hadh	Hmgcl	Acat1	Hadhb	Acadm
6.92705e-05	4	28	30.0238	Butanoate metabolism	http://www.genome.jp/kegg-bin/show_pathway?mmu00650	Acat2	Hmgcs2	Hadh	Hmgcl
0.000984388	3	23	27.413	Terpenoid backbone biosynthesis	http://www.genome.jp/kegg-bin/show_pathway?mmu00900	Acat2	Hmgcs2	Acat1
1.31434e-05	5	42	25.0198	Fat digestion and absorption	http://www.genome.jp/kegg-bin/show_pathway?mmu04975	Cd36	Acat2	Acat1	Apoa4	Apoa1
0.0140763	2	18	23.3519	Primary bile acid biosynthesis	http://www.genome.jp/kegg-bin/show_pathway?mmu00120	Hsd17b4	Scp2
2.44838e-09	9	86	21.9942	Peroxisome	http://www.genome.jp/kegg-bin/show_pathway?mmu04146	Acox1	Hsd17b4	Crat	Scp2	Hmgcl	Pex11a	Abcd1	Decr2	Abcd2

## Sheet: GOBP_downHFDvsND_upKOvsWT
Enrichment FDR	nGenes	Pathway Genes	Fold Enrichment	Pathway	URL	Proteins
5.06701e-06	3	5	274.44	Arginine biosynthetic proc.	http://amigo.geneontology.org/amigo/term/GO:0006526	Otc	Nags	Ass1
1.78767e-07	4	8	228.7	Urea cycle	http://amigo.geneontology.org/amigo/term/GO:0000050	Cps1	Otc	Nags	Ass1
2.33654e-07	4	9	203.289	Urea metabolic proc.	http://amigo.geneontology.org/amigo/term/GO:0019627	Cps1	Otc	Nags	Ass1
2.33654e-07	4	9	203.289	Nitrogen cycle metabolic proc.	http://amigo.geneontology.org/amigo/term/GO:0071941	Cps1	Otc	Nags	Ass1
2.82001e-06	4	17	107.624	Glutamine family amino acid biosynthetic proc.	http://amigo.geneontology.org/amigo/term/GO:0009084	Otc	Gls2	Nags	Ass1
3.23896e-06	4	18	101.644	Arginine metabolic proc.	http://amigo.geneontology.org/amigo/term/GO:0006525	Fah	Otc	Nags	Ass1
2.23116e-08	7	70	45.74	Glutamine family amino acid metabolic proc.	http://amigo.geneontology.org/amigo/term/GO:0009064	Amdhd1	Cps1	Fah	Otc	Gls2	Nags	Ass1
1.36825e-06	6	79	34.7392	Alpha-amino acid catabolic proc.	http://amigo.geneontology.org/amigo/term/GO:1901606	Pah	Fah	Acadsb	Otc	Kyat1	Gls2
1.91585e-07	7	98	32.6714	Cellular amino acid catabolic proc.	http://amigo.geneontology.org/amigo/term/GO:0009063	Amdhd1	Pah	Fah	Acadsb	Otc	Kyat1	Gls2
9.62988e-10	10	181	25.2707	Alpha-amino acid metabolic proc.	http://amigo.geneontology.org/amigo/term/GO:1901605	Amdhd1	Pah	Cps1	Fah	Acadsb	Otc	Kyat1	Gls2	Nags	Ass1
