# Supplementary material for: ACOD1 deficiency offers protection in a mouse model of diet-induced obesity by maintaining a healthy gut microbiota
Source: Cell Death Dis. 2024 Feb 1;15(2):105. doi: 10.1038/s41419-024-06483-2 (PMC10834593; doi:10.1038/s41419-024-06483-2)
Supplement: Supplementary file 15 — Supplementary Table 3 [file 41419_2024_6483_MOESM15_ESM.xlsx]

## Sheet: eWAT_downHFDvsND_upKOvsHFD
Enrichment FDR	nGenes	Pathway Genes	Fold Enrichment	Pathway	URL	Genes
1.83597e-06	8	12	14.7672	Branched-chain amino acid catabolic proc.	http://amigo.geneontology.org/amigo/term/GO:0009083	Hsd17b10	Ivd	Hibadh	Bcat2	Acadsb	Bckdhb	Hibch	Slc25a44
7.83297e-05	8	18	9.8448	2-oxoglutarate metabolic proc.	http://amigo.geneontology.org/amigo/term/GO:0006103	Dlst	Ogdh	Dld	Adhfe1	Phyh	Idh3b	Gpt2	Kyat3
1.50396e-07	13	31	9.28905	Tricarboxylic acid cycle	http://amigo.geneontology.org/amigo/term/GO:0006099	Dlst	Cs	Ogdh	Sdha	Pdhb	Aco2	Dhtkd1	Mdh1b	Idh3b	Aco1	Pdha1	Csl	Suclg2
1.62254e-07	22	98	4.97263	Cellular amino acid catabolic proc.	http://amigo.geneontology.org/amigo/term/GO:0009063	Prodh	Dlst	Aldh6a1	Mccc2	Csad	Cbs	Hsd17b10	Adhfe1	Atp2b4	Ivd	Mccc1	Hibadh	Bcat2	Acadsb	Ido1	Gpt2	Bckdhb	Cdo1	Aldh5a1	Kyat3	Hibch	Slc25a44
1.56599e-06	20	94	4.71294	Acyl-CoA metabolic proc.	http://amigo.geneontology.org/amigo/term/GO:0006637	Gcdh	Dlst	Cs	Ogdh	Acaca	Dld	Pdhb	Scp2	Acadsb	Acsm3	Acsm5	Pdha1	Gpat4	Pdk2	Acacb	Acot6	Fitm2	Acot4	Ces1d	Suclg2
1.56599e-06	20	94	4.71294	Thioester metabolic proc.	http://amigo.geneontology.org/amigo/term/GO:0035383	Gcdh	Dlst	Cs	Ogdh	Acaca	Dld	Pdhb	Scp2	Acadsb	Acsm3	Acsm5	Pdha1	Gpat4	Pdk2	Acacb	Acot6	Fitm2	Acot4	Ces1d	Suclg2
1.5662e-05	18	89	4.47994	Dicarboxylic acid metabolic proc.	http://amigo.geneontology.org/amigo/term/GO:0043648	Prodh	Dlst	Cs	Ogdh	Dld	Sdha	Adhfe1	Mdh1b	Phyh	Idh3b	Pck1	Gpt2	Gclc	Grhpr	Aldh5a1	Kyat3	Acot4	Suclg2
1.0783e-06	22	110	4.43016	Nucleoside bisphosphate metabolic proc.	http://amigo.geneontology.org/amigo/term/GO:0033865	Gcdh	Dlst	Cs	Ogdh	Acaca	Dld	Mccc2	Pdhb	Papss1	Scp2	Acadsb	Acsm3	Acsm5	Pdha1	Gpat4	Pdk2	Acacb	Acot6	Fitm2	Acot4	Ces1d	Suclg2
1.0783e-06	22	110	4.43016	Purine nucleoside bisphosphate metabolic proc.	http://amigo.geneontology.org/amigo/term/GO:0034032	Gcdh	Dlst	Cs	Ogdh	Acaca	Dld	Mccc2	Pdhb	Papss1	Scp2	Acadsb	Acsm3	Acsm5	Pdha1	Gpat4	Pdk2	Acacb	Acot6	Fitm2	Acot4	Ces1d	Suclg2
6.93427e-05	18	99	4.02742	Fatty acid catabolic proc.	http://amigo.geneontology.org/amigo/term/GO:0009062	Abhd3	Lipe	Gcdh	Lpin1	Eci3	Hsd17b10	Echs1	Phyh	Ivd	Pck1	Echdc2	Scp2	Ces1f	Acacb	Lonp2	Irs1	Ces1d	Acad11

## Sheet: eWAT_upHFDvsND_downKOvsHFD
Enrichment FDR	nGenes	Pathway Genes	Fold Enrichment	Pathway	URL	Genes
2.57541e-30	75	224	4.97459	Myeloid leukocyte activation	http://amigo.geneontology.org/amigo/term/GO:0002274	Ccl3	Spi1	Tgfb1	Lcp2	Relb	Fcer1a	Hmox1	Cd48	Il10	Enpp3	Dock2	Havcr2	Syk	Prkcd	Ywhaz	Dcstamp	Ifngr2	Trem2	Aif1	Tnf	Ms4a2	Pi4k2a	Casp1	Il1rl1	Slc11a1	Rasgrp1	Tlr2	Bcl10	Rhoh	Stap1	Clec4d	Tyrobp	Lat	Pycard	Cd37	Btk	Il13ra2	Ldlr	Plscr1	Tgfbr2	Myd88	Rac2	Cd300a	Grn
4.10022e-32	98	354	4.11307	Immune response-regulating signaling pathway	http://amigo.geneontology.org/amigo/term/GO:0002764	Icosl	Lcp2	Bax	Ptpn6	Fcer1a	Mef2c	Sh2d1a	Cyba	Ptprs	Fcgr1	H2-M3	Cd40	Havcr2	Tnip1	Myo1g	Rtn4	Prkch	Syk	Cd180	Fyb	Nckap1l	Gcsam	Cd86	Tnfrsf21	Tnf	Ms4a2	Lpxn	Slc15a3	Pik3ap1	Ptprj	Slc39a10	Cd28	Ptprc	Rab29	Nfatc2	Tlr2	Bcl10	Laptm5	Khdrbs1	Gpatch3	Smpdl3b	Tec	Stap1	Clec4d
2.31069e-26	88	342	3.82297	Leukocyte mediated immunity	http://amigo.geneontology.org/amigo/term/GO:0002443	Icosl	Ccl3	Tbx21	Tcirg1	Spi1	Tgfb1	Il7r	Ptpn6	Wdr1	Fcer1a	Hmox1	Il27ra	Sh2d1a	Fcgr1	Ncf1	H2-M3	Cd40	Tnfsfm13	Stx7	Havcr2	Myo1g	Serpinb9b	Syk	Prkcd	Ripk3	Ywhaz	Cyrib	Serping1	C3	Tnf	Cd74	Ms4a2	Pi4k2a	Hprt	Cd28	Inpp5d	Ptprc	Rasgrp1	Bcl10	Tnfrsf1b	Stap1	P2rx7	Tyrobp	Coro1a
5.9999e-29	100	400	3.71436	Adaptive immune response	http://amigo.geneontology.org/amigo/term/GO:0002250	Tfe3	Loxl3	Icosl	Tbx21	Tcirg1	Cd3g	Tgfb1	Relb	Il7r	Ptpn6	Adgre1	Fcer1a	Il27ra	Mef2c	Sh2d1a	Tnfrsf13b	Mcoln2	Cd48	Fcgr1	H2-M3	Cd40	Tnfsfm13	Stx7	Havcr2	Myo1g	Dbnl	Serpinb9b	Syk	Prkcd	Ripk3	Cyrib	Cd86	Serping1	Tnfrsf21	Tfeb	C3	Tnf	Cd74	Anxa1	Entpd7	Hprt	Cd28	Il1rl1	Slc11a1
9.60482e-26	89	356	3.71436	Leukocyte migration	http://amigo.geneontology.org/amigo/term/GO:0050900	Itgb2	Mmp14	Ccl3	Tbx21	Il16	Rac1	Spi1	Tgfb1	Calr	Wdr1	Il27ra	Mcu	Mcoln2	Cd34	Cxcl16	Ccl6	Ccl4	Ccl9	Dpep1	Myo1g	Rtn4	Lgmn	Syk	Cxcl14	Ripk3	Nckap1l	Gcsam	Cd200r1	Pla2g7	Trem2	Aif1	Tnf	Cd74	Csf1r	Anxa1	Adam8	Itga4	Mdk	Vcam1	Gba	Ecm1	Csf3r	Padi2	Rhoh
4.51425e-55	196	818	3.55997	Pos. reg. of immune system proc.	http://amigo.geneontology.org/amigo/term/GO:0002684	Icosl	Mmp14	Ccl3	Cfp	Tbx21	Rac1	Spi1	Axl	Tgfb1	Lcp2	Calr	Bax	Il7r	Ptpn6	Fcer1a	Hmox1	Il27ra	Mef2c	Sh2d1a	Cyba	Mcu	Cd83	Fcgr1	H2-M3	Il10	Cd40	Tnfsfm13	Ccl4	Atp6ap1	Enpp3	Stx7	Havcr2	Myo1g	Rtn4	Id2	Prkch	Lgmn	Fos	Syk	Cxcl14	Fyb	Dcstamp	Cyrib	Nckap1l
1.22971e-30	114	483	3.50672	Pos. reg. of immune response	http://amigo.geneontology.org/amigo/term/GO:0050778	Icosl	Cfp	Tbx21	Spi1	Tgfb1	Lcp2	Bax	Ptpn6	Fcer1a	Il27ra	Mef2c	Sh2d1a	Cyba	Fcgr1	H2-M3	Il10	Cd40	Tnfsfm13	Stx7	Havcr2	Myo1g	Prkch	Syk	Fyb	Cyrib	Nckap1l	Gcsam	Serping1	Tnfrsf21	C3	Sting1	Tnf	Cd74	Anxa1	Ms4a2	Lpxn	Ptprj	Adam8	Slc39a10	Cd28	Slc11a1	Cfh	Ptprc	Rab29
4.59257e-48	180	777	3.44188	Reg. of immune response	http://amigo.geneontology.org/amigo/term/GO:0050776	Loxl3	Icosl	Cfp	Tbx21	Spi1	Tgfb1	Lcp2	Dnase2a	Bax	Il7r	Ptpn6	Fcer1a	Hmox1	Il27ra	Mef2c	Sh2d1a	Cyba	Ptprs	Cd48	Fcgr1	H2-M3	Il10	Cd40	Tnfsfm13	Enpp3	Stx7	Havcr2	Tnip1	Myo1g	Rtn4	Prkch	Syk	Cd180	Fyb	Ripk3	Cyrib	Nckap1l	Gcsam	Cd86	Serping1	Tnfrsf21	Trem2	C3	Sting1
2.83063e-53	199	862	3.42996	Leukocyte activation	http://amigo.geneontology.org/amigo/term/GO:0045321	Itgb2	Loxl3	Icosl	Mmp14	Ccl3	Tbx21	Tcirg1	Cd3g	Spi1	Axl	Tgfb1	Lcp2	Relb	Ebi3	Bax	Il7r	Psap	Ptpn6	Cd44	Fcer1a	Hmox1	Il27ra	Mef2c	Pou2f2	Tnfrsf13b	Tnfaip8l2	Cd48	Cd83	H2-M3	Il10	Cd40	Ikzf1	Tnfsfm13	Enpp3	Dock2	Havcr2	Fkbp1b	Id2	Syk	Ctsl	Cd180	Prkcd	Lcp1	Ripk3
2.40738e-27	105	455	3.42864	Pos. reg. of cytokine production	http://amigo.geneontology.org/amigo/term/GO:0001819	Icosl	Ccl3	Il16	Tgfb1	Fcer1a	Il27ra	Cyba	Pou2f2	Mcoln2	Cybb	Cd83	H2-M3	Cd34	Il10	Brca1	Cd40	Ccl4	Havcr2	Rtn4	Syk	Cyrib	Trem2	C3	Sting1	Aif1	Tnf	Cd74	Csf1r	Anxa1	Frmd8	Adam8	Casp1	Cd28	Il1rl1	Slc11a1	Htr2b	Ptprc	Ifi211	Card9	Mdk	Rasgrp1	Postn	Tlr2	Arhgef2
[truncated: 155 more columns]
