# Supplementary material for: ACOD1 deficiency offers protection in a mouse model of diet-induced obesity by maintaining a healthy gut microbiota
Source: Cell Death Dis. 2024 Feb 1;15(2):105. doi: 10.1038/s41419-024-06483-2 (PMC10834593; doi:10.1038/s41419-024-06483-2)
Supplement: Supplementary file 16 — Supplementary Table 4 [file 41419_2024_6483_MOESM16_ESM.xlsx]

## Sheet: iWAT_downHFDvsND_upKOvsHFD
Enrichment FDR	nGenes	Pathway Genes	Fold Enrichment	Pathway	URL	Genes
0.00585388	3	9	38.8032	NADPH oxidation	http://amigo.geneontology.org/amigo/term/GO:0070995	Fdxr	Fmo5	Fmo1
0.0126841	3	12	29.1024	Branched-chain amino acid catabolic proc.	http://amigo.geneontology.org/amigo/term/GO:0009083	Hsd17b10	Ivd	Bcat2
0.02035	3	15	23.2819	Diet induced thermogenesis	http://amigo.geneontology.org/amigo/term/GO:0002024	Trpv1	Sctr	Adrb3
0.00230206	5	38	15.317	NADP metabolic proc.	http://amigo.geneontology.org/amigo/term/GO:0006739	Shpk	Fdxr	Tkt	Fmo5	Fmo1
0.0137968	4	32	14.5512	Response to dietary excess	http://amigo.geneontology.org/amigo/term/GO:0002021	Trpv1	Sctr	Ppargc1a	Adrb3
0.0207902	4	37	12.5848	Reg. of fatty acid oxidation	http://amigo.geneontology.org/amigo/term/GO:0046320	Sox9	Ppargc1a	Etfbkmt	Irs1
0.00230206	6	63	11.0866	Reg. of lipid catabolic proc.	http://amigo.geneontology.org/amigo/term/GO:0050994	Cidea	Lgals12	Sctr	Etfbkmt	Irs1	Thra
6.96151e-05	9	98	10.6907	Cellular amino acid catabolic proc.	http://amigo.geneontology.org/amigo/term/GO:0009063	Prodh	Aldh6a1	Csad	Hsd17b10	Ivd	Bcat2	Gpt2	Amt	Kyat3
0.00115012	7	79	10.3148	Alpha-amino acid catabolic proc.	http://amigo.geneontology.org/amigo/term/GO:1901606	Prodh	Csad	Hsd17b10	Bcat2	Gpt2	Amt	Kyat3
0.000663079	8	99	9.40683	Fatty acid catabolic proc.	http://amigo.geneontology.org/amigo/term/GO:0009062	Eci3	Hsd17b10	Ivd	Pck1	Echdc2	Ces1f	Etfbkmt	Irs1

## Sheet: iWAT_upHFDvsND_downKOvsHFD
Enrichment FDR	nGenes	Pathway Genes	Fold Enrichment	Pathway	URL	Genes
1.97026e-05	16	216	5.03451	Myeloid leukocyte migration	http://amigo.geneontology.org/amigo/term/GO:0097529	Ccl6	Ccl9	Pecam1	Lgmn	Akirin1	Trem2	Csf1r	Cd300a	Ccl7	Ccl2	Sirpa	C3ar1	Nbl1	C5ar1	Lgals3	S100a8
2.825e-05	17	253	4.56687	Neg. reg. of cytokine production	http://amigo.geneontology.org/amigo/term/GO:0001818	Hdac9	Cd34	Vsir	Apod	Tnfrsf21	Trem2	Ddit3	Slc11a1	Slc2a10	Clec4a2	Tyrobp	Inhbb	Sirpa	Thbs1	Il20rb	Macir	Lrrc32
3.02835e-05	19	316	4.08655	Reg. of ERK1 and ERK2 cascade	http://amigo.geneontology.org/amigo/term/GO:0070372	Tek	Ccl6	Ccl9	Gcnt2	Trem2	Spry4	Pdgfrb	Csf1r	Fam83d	Dusp9	Ephb1	Ccl7	Ccl2	Sirpa	Dusp15	F2r	P2ry6	C5ar1	Rap1b
8.28268e-06	22	377	3.96618	Wound healing	http://amigo.geneontology.org/amigo/term/GO:0042060	Clec10a	Fkbp10	Vwf	Rhoc	Cd34	Pecam1	Plau	Pros1	Serping1	Tnfrsf12a	Pdgfrb	Slc11a1	Selp	Tnc	Tfpi2	Dcbld2	Ccl2	Thbs1	F2r	Myof	Nog	F2rl3
3.06262e-05	20	349	3.89489	Transmembrane receptor protein serine/threonine kinase signaling pathway	http://amigo.geneontology.org/amigo/term/GO:0007178	Vsir	Fos	Sfrp4	Gcnt2	Fgf9	Hexa	Slc2a10	Smpd3	Ccl2	Inhbb	Lrg1	Egr1	Thbs1	Nbl1	Dusp15	Nog	Rasl11b	Cdkn2b	Lrrc32	Peg10
6.56781e-06	24	435	3.74984	Pos. reg. of MAPK cascade	http://amigo.geneontology.org/amigo/term/GO:0043410	Map3k11	Tek	Gadd45b	Timp2	Ccl6	Ccl9	Gcnt2	Fgf9	Robo1	Trem2	Pdgfrb	Csf1r	Bcar3	Dixdc1	Ccl7	Ccl2	Lpar3	Cdon	Dusp15	Rell1	F2r	P2ry6	C5ar1	Rap1b
9.94403e-07	29	549	3.59018	Pos. reg. of cell migration	http://amigo.geneontology.org/amigo/term/GO:0030335	Itga5	Rhoc	Hdac9	Tek	Vsir	Pecam1	Lgmn	Gcnt2	Il6st	Plau	Sema3g	Fgf9	Akirin1	Trem2	Pdgfrb	Csf1r	Selp	Itgax	Grn	Ccl7	Ccl2	Dock4	Egr1	Thbs1	C3ar1	F2r	P2ry6	C5ar1	Lgals3
3.58861e-08	36	698	3.5054	Inflammatory response	http://amigo.geneontology.org/amigo/term/GO:0006954	Clec10a	Serpinf1	Mapkapk2	Cd68	Ccl6	Ccl9	Ace	Apod	Cela1	Trem2	Csf1r	Lipa	Casp1	Slc11a1	Selp	Tspan2	Tfr2	Hp	Cd300a	Grn	Ccl7	Ccl2	Sirpa	Daglb	Metrnl	Saa3	Thbs1	C3ar1	Tril	Il20rb	Macir	Ptgs1	F2r	C5ar1	S100a8	Alox5ap
4.1027e-07	32	626	3.47429	Reg. of MAPK cascade	http://amigo.geneontology.org/amigo/term/GO:0043408	Map3k11	Tek	Gadd45b	Timp2	Ccl6	Ccl9	Sfrp4	Gcnt2	Fgf9	Dok2	Robo1	Trem2	Spry4	Pdgfrb	Csf1r	Fam83d	Bcar3	Dusp9	Dixdc1	Ephb1	Cd300a	Ccl7	Ccl2	Lpar3	Sirpa	Cdon	Dusp15	Rell1	F2r	P2ry6	C5ar1	Rap1b
4.60719e-08	36	707	3.46078	MAPK cascade	http://amigo.geneontology.org/amigo/term/GO:0000165	Map3k11	Tek	Pea15a	Gadd45b	Mapkapk2	Timp2	Ccl6	Ccl9	Map2k6	Sfrp4	Gcnt2	Fgf9	Dok2	Robo1	Trem2	Spry4	Pdgfrb	Csf1r	Slc11a1	Fam83d	Bcar3	Dusp9	Dixdc1	Ephb1	Cd300a	Ccl7	Ccl2	Lpar3	Sirpa	Cdon	Dusp15	Rell1	F2r	P2ry6	C5ar1	Rap1b
