# Supplementary material for: ACOD1 deficiency offers protection in a mouse model of diet-induced obesity by maintaining a healthy gut microbiota
Source: Cell Death Dis. 2024 Feb 1;15(2):105. doi: 10.1038/s41419-024-06483-2 (PMC10834593; doi:10.1038/s41419-024-06483-2)
Supplement: Supplementary file 17 — Supplementary Table 5 [file 41419_2024_6483_MOESM17_ESM.xlsx]

## Sheet: qPCR
Gene name	Species	Forward primer	Reverse primer
Acod1	Mus musculus	TAATGGTGTTGCTGTTCA	AGCTAGGACAGCCCCAGAAAG
Actin	Mus musculus	CACTGTCGAGTCGCGTCCA	CATCCATGGCGAACTGGTGG
Adgre1 (F4/80)	Mus musculus	AAGACTGACAACCAGACGGC	CTGCCTCCACTAGCATCCAG
Ass1	Mus musculus	CACTCTACGAGGACCGCTATCT	CTCAAAGCGGACCTGGTCATTC
Cd68	Mus musculus	GGCGGTGGAATACAATGTGTCC	AGCAGGTCAAGGTGAACAGCTG
Cps1	Mus musculus	CATGGAACATCCAGCCGAATTGG	GATGGCACATCCTCAGAGCCTT
Nags	Mus musculus	GCCTGCGGAATAACAGTCAGAAG	TCCACGATGAGCCGAATCTGCT
Otc	Mus musculus	ACACTGTTTGCCTAGAAAGCCAG	CTTCTGGAGCACAGGTGAGTAG
Pnpla2 (Atgl)	Mus musculus	TTAGGAGGAATGCCCTGCTG	CGCACTGGTAGCATGTTGGA
Ppargc1a (Pgc1a)	Mus musculus	ATCACGTTCAAGGTCACCCTAC	TTCTGCTTCTGCCTCTCTCTCT
Rps18	Mus musculus	CACTTTTGGGGCCTTCGTG	GCAAAGGCCCAGAGACTCATT
Tnf	Mus musculus	GCCTCTTCTCATTCCTGCTT	TGGGAACTTCTCATCCCTTTG
Slc2a4	Mus musculus	GGTGTGGTCAATACGGTCTTCAC	AGCAGAGCCACGGTCATCAAGA
Aco2	Mus musculus	ACTGTGGCAGAGAAGGAAGGCT	CAATGCCTGCTTAGCCACAGCT
Sdha	Mus musculus	GAGATACGCACCTGTTGCCAAG	GGTAGACGTGATCTTTCTCAGGG
Suclg2	Mus musculus	AGCTCAAGGTGCCACTGGTAGT	GCTTTCTTGGCTGCATCCTCCA
Pnpla3	Mus musculus	GCACTTTCTTTGGCTGCTCG	CATTATACGGCCGAGAGGGAG
Cpt2	Mus musculus	GATGGCTGAGTGCTCCAAATACC	GCTGCCAGATACCGTAGAGCAA
Cact	Mus musculus	CAACCACCAAGTTTGTCTGGA	CCCTCTCTCATAAGAGTCTTCCG
Acaa2	Mus musculus	AGTCCCCCTACTGTGTCAGAAA	CCATCTCCTCATTGAAGTAGCC
Hadha	Mus musculus	ACCTCGGTGTAAAGCACAAAGT	GAGGTTTTGTCAGTGGTGATGA
Hadhb	Mus musculus	CACTGCGTTCTCATAGTCTGGC	GCCATTTGCTCCAGTGAGGAAG
Nrf1	Mus musculus	GGCAACAGTAGCCACATTGGCT	GTCTGGATGGTCATTTCACCGC
Tfam	Mus musculus	GAGGCAAAGGATGATTCGGCTC	CGAATCCTATCATCTTTAGCAAGC
Ucp1	Mus musculus	TGGTGAACCCGACAACTTCC	GGCCTTCACCTTGGATCTGAA
Cidea	Mus musculus	GGTGGACACAGAGGAGTTCTTTC	CGAAGGTGACTCTGGCTATTCC
Pparg	Mus musculus	GTACTGTCGGTTTCAGAAGTGCC	ATCTCCGCCAACAGCTTCTCCT
Il1b	Mus musculus	TGCCACCTTTTGACAGTGATG	ATGTGCTGCTGCGAGATTTG
Cpt1a	Mus musculus	AGATCAATCGGACCCTAGACAC	CAGCGAGTAGCGCATAGTCA
Ucp2	Mus musculus	TAAAGGTCCGCTTCCAGGCTCA	ACGGGCAACATTGGGAGAAGTC
Ucp3	Mus musculus	CAACTGTGCTGAGATGGTGACC	TGGCACAGAAGCCAGCTCCAAA

## Sheet: Genotyping
Gene	Application	Primer sequence
Acod1	Genotyping	GTGGGGAGGGGAACTATGAG
Acod1	Genotyping	ATTTGGAGGAACCCCATGAC
Acod1	Genotyping	CAGCCTCTAAGCCAGACAGC
